# Supplementary material for: Massive extrapancreatic solid pseudopapillary neoplasm misdiagnosed as hepatic tumor: a case report and literature review
Source: Front Oncol. 2024 Feb 6;14:1342400. doi: 10.3389/fonc.2024.1342400 (PMC10877141; doi:10.3389/fonc.2024.1342400)
Supplement: Supplementary file 1 [file Table_1.xlsx]

## Sheet: Supplementary Table 1
Supplementary Table 1. Detailed information on the patients of Extrapancreatic SPN of Primary Retroperitoneum Origin
Order	Age	Gender	Size(cm)	Symptom	Treatment	Heterotopic pancreas	Invasion	Metastases	Recurrence	Follow-up	Outcome	References
1	30	F	15	Abdominal Pain & mass	Surgery	N	-	N	N	1 year	NED	10.1159/000326101
2	36	F	NA	None	Surgery	NA	-	N	N	8 months	NED	10.1097/MD.0000000000016455.
3	22	F	6	None	Surgery	N	-	N	N	14 months	NED	10.3892/ol.2013.1242
4	47	F	16	Abdominal Pain	Surgery	N	N	N	N	14 months	NED	10.3892/mco.2016.802
5	22	F	7	Abdominal Discomfort	Surgery	N	-	N	N	6 months	NED	10.1007/s10147-011-0261-z
6	45	F	19	Abdominal Mass & Pain	Surgery	N	Liver & IVC	N	N	15 mouths	Alive	Present Case
F: Female; Y: Yes; N: No; NED: No evidence of disease; NA: Not available; Ref.: reference; IVC: inferior vena cava.

## Sheet: Supplementary Table 2
Supplementary Table 2. Detailed information on all patients of Extrapancreatic SPN
Location	Age	Sex	Detailed Location	Size(cm)	Symptom	Treatment	Heterotopic pancreas	Invasion	Metastases	Recurrence	Follow-up	Outcome	DIO
Ovary (n=12)	45	F	Right ovary	7.5	weight loss abdominal pain & distension	Chemotherapy & Surgery	N	-	Y	N	8 months	DOD	10.1016/j.anndiagpath.2011.04.007
	25	F	Right ovarian	16.5	Menorrhagia & abdominal fullness	Surgery（right oophorectomy)	NA	-	N	N	12 years	NED	10.1097/PGP.0b013e31821724fb.
	40	F	Left ovary	20	Weight loss	Chemotherapy & Surgery （robotic-assisted laparoscopic total hysterectomy, bilateral salpingo-oophorectomy and left adnexal mass removal）	N	mesenteric lymph nodes. splenic hilar.	Y	Y	20 months	DOD	10.1136/bcr-2020-238136.
	49	F	Right ovary	4.5	Pelvic pain & postmenopausal bleeding	Surgery（ total hysterectomy and bilateral salpingo-oophorectomy.）	N	-	N	N	1 years	NED	doi: 10.1097/PGP.0000000000000396.
	18	F	Right ovary	9.5	Abdominal distension	Surgery	N	-	N	NA	NA	NA	10.1111/pin.12194
	18	F	left ovarian	17.5	NA	Surgery	N	-	N	N	3 months	NED	10.1007/s00428-017-2231-y
	48	F	left ovarian	8	Left lower-quadrant discomfort & left back pain	Surgery	N	-	N	N	9 months	NED	10.1016/j.humpath.2011.12.018
	39	F	right ovary	6	Abdominal pain	Surgery	NA	-	N	Y	3 years	NED	(2015) 8 :8645–9
	17	F	left ovary	25.5	Abdominal mass	Surgery	N	-	N	N	6 years	NED	10.1097/PAS.0b013e3181f133e9
	57	F	right ovary	3	None	Surgery	N	-	N	NA	NA	NA	10.1097/PAS.0b013e3181f133e9
	21	F	left ovary	14	Abdominal distension	Surgery	N	-	N	NA	NA	NA	10.1097/PAS.0b013e3181f133e9
	25	F	right ovary	12	Abdominal pain	Surgery （right salpingo-oophorectomy, total omentectomy, macroscopic clearance of the tumor, and pelvic lymph node dissection. ）	NA	Omentum, parametria, and pelvic lymph nodes	Y	N	18 months	NED	10.4103/0377-4929.188107
Testis/paratestis (n=9)	32	M	paratestis	4.8	NA	Surgery	NA	-	N	N	3 months	NED	10.1016/j.humpath.2016.06.007
	67	M	testis	0.5	NA	Surgery	NA	-	N	N	6 years	NED	10.1016/j.anndiagpath.2018.04.003
	38	M	testis	2.1	NA	Surgery	NA	-	N	N	3 years	NED	10.1016/j.anndiagpath.2018.04.003
	33	M	paratestis	0.5	NA	Surgery	NA	-	N	N	3years	NED	10.1016/j.anndiagpath.2018.04.003
	24	M	testis	3	NA	Surgery	NA	-	N	N	2years	NED	10.1016/j.anndiagpath.2018.04.003
	82	M	testis	2	NA	Surgery	NA	-	N	NA	NA	NA	10.1016/j.anndiagpath.2018.04.003
	37	M	testis	1	NA	Surgery	NA	-	N	N	3 months	NED	10.1016/j.anndiagpath.2018.04.003
	60	M	testis	1.5	Hydrocele	Surgery	NA	-	N	N	15 months	NED	10.1016/j.humpath.2016.08.011
	56	M	testis	3.2	Hydrocele	Surgery	NA	-	N	N	27 months	NED	10.1016/j.humpath.2016.08.011
Mesentery (n=9)	25	M	Beneath the transverse mesocolon	8	Abdominal mass	Surgery	Y	-	N	N	2 years	NED	10.1007/BF01600295
	15	F	Mesocolon	21	Abdominal distension & pain	Surgery	Y	-	N	NA	NA	NA	10.1136/jcp.54.3.241
	18	M	Mesocolon	6	Abdominal Pain & altered bowel habits	Surgery	Y	-	N	NA	NA	NA	(2016) 66 :1337–8
	18	F	Mesocolon	5	Abdominal pain& nausea& vomiting	Surgery	N	-	N	NA	NA	NA	2010: 10.1155/2010/206186
	33	M	Root of small bowel mesentery	6	Abdominal distension & pain & Vomiting	Chemotherapy & Surgery	Y	-	Y	N	10 months	NED	10.1093/jscr/rjx050
	40	M	Mesentery	25	Abdominal distention	HIPEC & Surgery（exploratory laparotomy, and the tumor protruding from the mesentery was completely excised.）	NA	peritoneum, greater omentum, and colonic wall	N	Y	4 years	DOD	10.4251/wjgo.v9.i12.497
	50	F	Mesentery	19	Abdominal pain	Surgery（Surgical exploration and surgical excision）	NA	-	N	N	2 years	NED	10.7860/JCDR/2016/19355.8312
	13	F	mesocolon	8	NA	Surgery	Y	-	NA	NA	NA	NA	(1990) 85 :597–601
	33	F	mesocolon	6	NA	Surgery	Y	-	NA	NA	NA	NA	(1991) 79 :429–31
Retroperitoneum (n=6)	30	F	Retroperitoneum	15	Abdominal pain & abdominal mass	Surgery	N	-	N	N	1 years	NED	10.1159/000326101
	36	F	Retroperitoneum	NA	None	Surgery（During open surgery,an encapsulated tumor was identified and resected, with free resection margins.）	NA	-	N	N	8 months	NED	10.1097/MD.0000000000016455.
	22	F	Retroperitoneum	6	None	Surgery：laparoscopic adrenalectomy	Y	-	N	N	14 months	NED	10.3892/ol.2013.1242
	47	F	Retroperitoneum	16	Abdominal pain	Surgery： The patient was scheduled for abdominal surgery, and the tumor was completely excised from the retroperitoneum.	N	lobulated mass arising in the retroperitoneal area that was compressing the adjacent organs, including the bowel, left kidney and spleen.	NA	N	14 months	NEDn	10.3892/mco.2016.802
	22	F	Retroperitoneum	7	Abdominal discomfort	Surgery	N	-	N	N	6 months	NED	10.1007/s10147-011-0261-z
	45	F	Retroperitoneum	19	Abdominal mass & pain	Surgery	N	Liver & IVC	N	N	15 mouths	Alive	Present Case
Omentum (n=5)	45	M	Greater omentum	18	Abdominal mass	Molecularly targeted therapy & Surgery	N	-	Y	Y	8 years	DOD	10.1007/s00535-005-1753-2
	78	M	Greater omentum	16	Abdominal pain & abdominal mass &	Surgery（Tumourectomy with cholecystectomy and distal gastrectomy was performed.）	N	peritoneal metastasis	Y	Y	10 months	NA	10.1259/bjrcr.20170008
	46	F	greater omentum	5.2	None	Surgery（Laparotomy）	N	-	N	N	3 months	NED	10.5858/2001-125-1368-PSCTAF.
	53	F	lesser Omentum	7.5	NA	Surgery	N	portal vein	N	N	7 months	NED	10.1097/MD.0000000000016455.
	NA	F	Omentum	NA	NA	Surgery	Y	-	NA	NA	NA	NA	(1996) 137 :923–5
Upper gastrointestinal (n=3)	14	F	Gastric antrum	5	Abdominal pain & vomiting	Chemotherapy & Surgery（total gastrectomy）	N	-	N	N	2 years	NED	10.1002/pbc.28415
	32	F	pyloric region of the stomach	10	NA	Chemotherapy & Surgery（gastrectomy）	N	bilateral ovarian， peritoneal carcinomatosis，liver	Y	Y	10 years	Alive with tumor	10.1016/j.clinre.2011.01.004
	73	M	duodenum	10	Abdominal mass & vomiting & fatigue & weight loss	Surgery（ resection of the duodenal tumor）	N	Liver	Y	Y	3 months	DOD	10.1016/j.clinre.2011.01.004
Lower gastrointestinal (n=2)	16	F	Jejunum	7.5	Abdominal pain	Surgery	Y	-	N	N	6 months	NED	10.1016/j.jpedsurg.2009.01.074
	70	F	Ileum	20	Abdominal distension & pain	Surgery The terminal mesentery was then segmented in a fan shape, and the intestinal tube was severed 3 cm distal to and 10 cm proximal to the tumor, followed by small bowel anastomosis.	Y	left adnexa	Y	Y	13 months	Alive with tumor	10.3389/fsurg.2022.1020044
Other (n=5)	41	F	Liver	30 (right) 5.5 (left)	Abdominal distension & pain	Herb medication & Surgery	N	-	N	N	13 months	NED	10.1002/1097-0142(19900615)65:12<2740::aid-cncr2820651223>3.0.co;2-0
	56	F	Liver	20	Cholestasis & hepatic mass	Surgery	N	-	N	N	1 years	NED	10.1016/j.prp.2012.01.005
	62	F	posterior mediastinum	3	None	Surgery（video-assisted thoracoscope tumorectomy）	N	-	N	N	5 months	NED	10.21037/tcr.2020.02.58
	37	F	Right adrenal	8.1	None	Surgery（open Adrenalectomy）	N	-	N	NA	NA	NA	10.1007/s11604-012-0084-5
	61	F	NA	22.7	Abdominal pain & fever	Antibiotic & Antifungal therapy	NA	abdominal wall and small bowel，liver and spleen.	Y	NA	NA	Died from severe sepsis	10.3346/jkms.2017.32.12.2079
F: Female; Y: Yes; N: No; n: number; NED: No evidence of disease; NA: Not available; Ref.: reference; IVC: inferior vena cava.
